# Supplementary material for: Understanding COVID-19 vaccine hesitancy: A cross-sectional study in Malang District, Indonesia
Source: Front Public Health. 2023 Jan 26;10:1030695. doi: 10.3389/fpubh.2022.1030695 (PMC9909106; doi:10.3389/fpubh.2022.1030695)
Supplement: Supplementary file 1 [file Table_1.XLSX]

## Sheet: Sheet1
Variables	Odds ratio	Std. err.	p-value	95%CI
				Lower	Upper
Age	1.03523	0.0056015	0	1.02431	1.04627
Female	1.38732	0.106805	0	1.19301	1.61327
Education level
Elementary and lower (Ref.)
Junior secondary	1.23547	0.550077	0.635	0.516235	2.95678
High school	1.48308	0.66319	0.378	0.61735	3.56284
College	1.03266	0.454659	0.942	0.435704	2.44751
Marital status
Single (Ref.)
Married	0.600314	0.0756176	0	0.468984	0.76842
Divorce	0.771818	0.208565	0.338	0.454463	1.31078
Widow	1.28753	0.437431	0.457	0.661555	2.50581
Working status
Job not affected by the pandemic (Ref.)
Job affected by the pandemic	0.879974	0.0740654	0.129	0.74615	1.0378
Employed (Ref.)
Unemployed	1.09143	0.184525	0.605	0.783588	1.52022
Type of family
Joint family (Ref.)
Nuclear family	0.834591	0.0916722	0.1	0.672941	1.03507
Household income
IDR <1 million (Ref.)
IDR 1-3 million	2.03406	1.68279	0.391	0.401941	10.2936
IDR 3-5 million	0.999471	1.29209	1	0.0793162	12.5945
IDR >5 million	8.58189	11.5138	0.109	0.618844	119.01
Religious belief
Muslim (Ref.)
Non-Muslim	1.23237	0.565431	0.649	0.501416	3.02891
Residency
Rural (Ref.)
Urban	1.02995	0.0994535	0.76	0.85236	1.24454
Collective importance of a COVID-19 vaccine	1.22918	0.0176295	0	1.19511	1.26423
Beliefs that the respondent may get COVID-19 and the vaccine will work	1.04867	0.0200344	0.013	1.01013	1.08868
Speed of vaccine development	1.21347	0.0239538	0	1.16742	1.26134
Side effects	1.20022	0.0205742	0	1.16057	1.24123
General knowledge about vaccines	0.832332	0.0335093	0	0.769179	0.90067
Knowledge about childhood vaccines	0.953409	0.0280321	0.105	0.90002	1.00996
Interpersonal disrespect by doctors	0.99937	0.0115941	0.957	0.976902	1.02235
Respect from doctors	1.0564	0.0154839	0	1.02649	1.08719
Negative views of vaccine developers	1.05397	0.0141068	0	1.02668	1.08198
Positive attitude to doctors	1.00952	0.0207007	0.644	0.969756	1.05092
Negative attitude to doctors	1.02532	0.0147073	0.081	0.996898	1.05456
Positive attitude to medicine	1.03043	0.0246869	0.211	0.983168	1.07997
Negative attitude to medicine	1.01434	0.0196926	0.463	0.976466	1.05368
Negative self-factors	1.00636	0.0114999	0.579	0.984075	1.02916
Positive self-factors	0.990836	0.011965	0.446	0.967661	1.01457
Health workers assessment	1.00768	0.0128194	0.548	0.982865	1.03312
Positive public health providers experiences	1.01858	0.0187065	0.316	0.982569	1.05591
Negative public health providers experiences	1.06673	0.0195083	0	1.02917	1.10566
OCEANS coronavirus conspiracy scale	1.01224	0.0052048	0.018	1.00209	1.0225
General coronavirus conspiracy beliefs	1.00394	0.0069146	0.568	0.990477	1.01758
Others disrespectful	1.00626	0.014964	0.675	0.977353	1.03602
Others react negatively	1.02595	0.0294049	0.371	0.969911	1.08524
Anger reactions	1.01772	0.0107388	0.096	0.996886	1.03898
Need for chaos	1.04397	0.0113815	0	1.0219	1.06652
Lifestyle and economic/government liberty	1.00664	0.013973	0.634	0.97962	1.0344
Populist views	1.02907	0.0141026	0.037	1.0018	1.05709
Religious influence on health behaviour factor	0.978515	0.0154001	0.168	0.948792	1.00917
Illness as punishment for sin factor	0.987664	0.0116178	0.291	0.965154	1.0107
income#edu
1-3M#Junior secondary	0.666551	0.569028	0.635	0.125075	3.55218
1-3M#High school	0.542306	0.457964	0.469	0.103616	2.83833
1-3M#College	0.603659	0.502696	0.544	0.11802	3.08765
3-5M#Junior secondary	8.46751	13.7017	0.187	0.355127	201.896
3-5M#High school	1.14941	1.68324	0.924	0.0651554	20.2769
3-5M#College	1.07001	1.39378	0.959	0.0832975	13.745
>5M#Junior secondary	0.0291397	0.0565017	0.068	0.0006516	1.30305
>5M#High school	0.0298198	0.0460814	0.023	0.0014425	0.616441
>5M#College	0.154512	0.21062	0.171	0.0106824	2.23491
